# Supplementary material for: CoverageTool: A semi-automated graphic software: applications for plant phenotyping
Source: Plant Methods. 2019 Aug 6;15:90. doi: 10.1186/s13007-019-0472-2 (PMC6683572; doi:10.1186/s13007-019-0472-2)
Supplement: Supplementary file 1 — Additional file 1. CoverageTool ‘Coverage.exe’. [file 13007_2019_472_MOESM1_ESM.ini]

[Select0]
rgbInclude0=13946004
rgbIgnore0=4294967295
rgbInclude1=12822351
rgbIgnore1=4294967295
rgbInclude2=11046445
rgbIgnore2=4294967295
rgbInclude3=12427329
rgbIgnore3=4294967295
rgbInclude4=13547099
rgbIgnore4=4294967295
rgbInclude5=13218128
rgbIgnore5=4294967295
rgbInclude6=11638071
rgbIgnore6=4294967295
rgbInclude7=14007395
rgbIgnore7=4294967295
rgbInclude8=14402151
rgbIgnore8=4294967295
rgbInclude9=12757599
rgbIgnore9=4294967295
Name=New
[Default]
tolerance=15
wb=60
DPI=600
[Select1]
Name=Supp 6 roots
rgbInclude0=6647156
rgbIgnore0=1547193
rgbInclude1=2172985
rgbIgnore1=2958883
rgbInclude2=10591644
rgbIgnore2=3879731
rgbInclude3=7436935
rgbIgnore3=4932419
rgbInclude4=7567748
rgbIgnore4=7102558
rgbInclude5=7568772
rgbIgnore5=4294967295
rgbInclude6=5462368
rgbIgnore6=3484713
rgbInclude7=7106159
rgbIgnore7=4735040
rgbInclude8=4294967295
rgbIgnore8=4294967295
rgbInclude9=6252404
rgbIgnore9=4294967295
[Select2]
Name=Supp 5 leaf blade
rgbInclude0=5200466
rgbIgnore0=4294967295
rgbInclude1=5136982
rgbIgnore1=4294967295
rgbInclude2=6194811
rgbIgnore2=4294967295
rgbInclude3=5668473
rgbIgnore3=4294967295
rgbInclude4=6855368
rgbIgnore4=4294967295
rgbInclude5=7902126
rgbIgnore5=4294967295
rgbInclude6=6254990
rgbIgnore6=4294967295
rgbInclude7=7045540
rgbIgnore7=4294967295
rgbInclude8=8888253
rgbIgnore8=4294967295
rgbInclude9=7242104
rgbIgnore9=4294967295
[Select3]
Name=Supp 7 senescence 
rgbInclude0=2635831
rgbIgnore0=8388863
rgbInclude1=3037255
rgbIgnore1=4294967295
rgbInclude2=2516056
rgbIgnore2=4294967295
rgbInclude3=3972010
rgbIgnore3=4294967295
rgbInclude4=6596273
rgbIgnore4=4294967295
rgbInclude5=3107453
rgbIgnore5=4294967295
rgbInclude6=4488564
rgbIgnore6=4294967295
rgbInclude7=2838084
rgbIgnore7=4294967295
rgbInclude8=4234678
rgbIgnore8=4294967295
rgbInclude9=3771270
rgbIgnore9=4294967295
[Select4]
Name=Supp 8 ground cover
rgbInclude0=3363379
rgbIgnore0=11068644
rgbInclude1=5865829
rgbIgnore1=13230035
rgbInclude2=2448698
rgbIgnore2=16711144
rgbInclude3=6922875
rgbIgnore3=16777214
rgbInclude4=7125382
rgbIgnore4=8361714
rgbInclude5=226890
rgbIgnore5=9802998
rgbInclude6=2391388
rgbIgnore6=6855079
rgbInclude7=8040595
rgbIgnore7=8496105
rgbInclude8=8036991
rgbIgnore8=9089526
rgbInclude9=3635028
rgbIgnore9=11846591
[Select5]
Name=Supp 9 greens and reds
rgbInclude0=1249830
rgbIgnore0=4294967295
rgbInclude1=1513275
rgbIgnore1=4294967295
rgbInclude2=2106706
rgbIgnore2=4294967295
rgbInclude3=3155838
rgbIgnore3=4294967295
rgbInclude4=2320497
rgbIgnore4=4294967295
rgbInclude5=2905709
rgbIgnore5=4294967295
rgbInclude6=1982290
rgbIgnore6=4294967295
rgbInclude7=4158346
rgbIgnore7=4294967295
rgbInclude8=4949393
rgbIgnore8=4294967295
rgbInclude9=4805270
rgbIgnore9=4294967295
[Select6]
Name=Supp 10 only greens
rgbInclude0=2321006
rgbIgnore0=4294967295
rgbInclude1=3306099
rgbIgnore1=4294967295
rgbInclude2=2647407
rgbIgnore2=4294967295
rgbInclude3=3965570
rgbIgnore3=4294967295
rgbInclude4=5017751
rgbIgnore4=4294967295
rgbInclude5=1399118
rgbIgnore5=4294967295
rgbInclude6=1922384
rgbIgnore6=4294967295
rgbInclude7=1656902
rgbIgnore7=4294967295
rgbInclude8=2388068
rgbIgnore8=4294967295
rgbInclude9=2445910
rgbIgnore9=4294967295
